# Supplementary material for: Analysis of Epidemiological and Evolutionary Characteristics of Seasonal Influenza Viruses in Shenzhen City from 2018 to 2024
Source: Viruses. 2025 May 30;17(6):798. doi: 10.3390/v17060798 (PMC12197669; doi:10.3390/v17060798)
Supplement: Supplementary file 1 [file viruses-17-00798-s001.zip]

Archive with 1 entries (1 files):
- viruses-3572731-supplementary.pdf
